# Supplementary material for: Kidney injury after lung transplantation: Long-term mortality predicted by post-operative day-7 serum creatinine and few clinical factors
Source: PLoS One. 2022 Mar 4;17(3):e0265002. doi: 10.1371/journal.pone.0265002 (PMC8896732; doi:10.1371/journal.pone.0265002)
Supplement: S1 File — (XLSX) [file pone.0265002.s001.xlsx]

## Sheet: data
Patient ID	sex	icu_days	operation_duratation_min	ischemia_time_first_side	ischemia_time_second_side	age	transplantation_diagnosis	pRBC_postoperative_number	ffp_postoperative_number	platelets_postoperative_number	creatinine_pre_transplantation	d7/preHD-sCr	ADQI-AKI	KDIGO_AKI_Stages	AKI	eGFR_pre_transplantation	eGFR_7d	last_known_creatinine	body weight	Body mass index	platelets_intraoperative_number	ffp_intraoperative_number	Survival_time_month	LAS	pRBC_intraoperative_number	death	diabetes_mellitus	Nicotin_history	PGD_grade_3_0h_72h	ECMO_preopertive	ECMO_intraoperative	Risk_groups
1	1	1	288	650	545	53	1	0	0	0	75	113	2	2	1	99.56	63.59	136	68	19.9	0	4	75	32.87	0	0	0	1	0	0	0	2
2	1	5	326	597	470	51	3	2	0	0	54	97	2	2	1	115.57	77.57	118	83	26.8	2	6	75	89.96	5	0	0	0	0	1	1	3
3	2	6	377	486	364	33	8	21	11	15	50	340	2	3	1	122.12	14.52	340	52	19.1	2	14	1	35.08	17	1	0	0	0	1	1	3
4	2	1	256	675	587	63	3	2	2	0	58	59	0	0	0	94.2	93.67	100	45	20	1	4	74	60.55	2	0	0	0	0	0	1	1
5	1	2	354	610	454	26	2	3	5	0	58	53	1	2	1	133.77	138.82	83	57.5	19.4	2	3	24	33.49	3	1	0	0	0	0	0	2
6	1	4	319	457	299	59	3	1	3	0	63	85	2	2	1	102.55	86.02	102	83	25.6	0	0	18	36.54	0	1	0	0	0	0	0	2
7	1	9	389	616	509	49	3	7	8	1	77	94	1	2	1	101.3	81.71	156	77	24.9	0	6	73	32.72	1	0	0	1	1	0	1	3
8	2	5	271	408	330	58	1	4	4	0	63	53	0	0	0	93.48	100.5	164	59	19.9	0	0	1	32.4	0	0	0	1	0	0	0	1
9	2	2	260	414	322	25	2	2	0	0	38	43	1	1	1	141.38	135.75	588	45	17.4	0	0	73	45.43	0	0	1	0	0	0	0	1
10	2	2	312	381	247	26	5	2	2	0	106	168	2	2	1	62.39	35.75	146	52	18.9	0	0	74	34.51	0	0	1	0	0	0	0	2
11	2	2	304	410	274	27	2	1	0	0	43	34	1	1	1	133.85	144.61	248	47	18.1	0	3	73	35.25	2	0	1	0	0	0	0	1
12	2	34	539	729	398	45	3	7	2	2	51	49	0	0	0	111.52	112.99	84	55	17.6	2	6	74	37.75	6	0	0	0	0	0	0	2
13	1	1	321	662	515	55	1	1	3	2	71	87	1	1	1	100.41	86.02	210	83	25.1	0	2	49	33.57	1	1	1	0	0	0	0	3
14	1	1	375	562	378	63	3	1	2	0	53	56	1	1	1	107.04	104.65	82	84	22.6	0	4	73	35.45	1	0	0	1	0	0	0	2
15	2	2	404	643	489	35	2	2	0	0	30	57	2	2	1	142.45	115.33	98	43	19.1	1	9	72	49.2	7	0	1	0	0	1	1	1
16	2	2	299	471	343	60	1	5	3	2	93	97	1	1	1	57.56	54.7	151	58	21.3	0	4	72	34.25	1	0	0	1	0	0	0	2
17	1	2	301	562	454	46	1	1	2	1	59	136	2	3	1	115.42	53.39	132	74	23.6	0	0	42	32.79	0	1	0	1	0	0	0	3
18	2	1	295	405	291	18	2	2	0	0	42	28	0	0	0	143.7	164.21	77	32	12.5	0	0	72	40.76	1	0	0	0	0	0	0
19	1	2	330	386	276	42	3	2	0	1	82	93	0	0	0	101.23	86.94	88	79	23.3	0	0	31	43.59	0	1	0	0	0	1	1	3
20	2	2	270	561	434	48	3	2	3	0	45	63	2	3	1	113.78	100.28	103	47	17.5	0	0	73	43.52	2	0	0	0	0	0	0	1
21	2	1	286	408	276	58	3	1	0	0	50	61	0	0	0	102.45	95.96	176	73	29.6	0	4	74	31.76	2	0	0	1	0	0	0	1
22	1	3	285	585	428	62	3	0	2	2	65	87	2	2	1	99.13	81.89	63	72	23.2	0	0	49	36.82	1	1	0	0	0	0	0	2
23	1	2	237	497	392	54	1	0	0	0	69	89	1	1	1	102.31	84.28	110	65	22	0	0	72	31.58	0	0	1	1	0	0	0	1
24	2	1	301	526	384	22	2	0	1	0	35	47	0	0	0	148.35	134.64	121	50	17.1	0	2	73	39.38	2	0	0	0	0	0	0	1
25	1	5	284	453	327	49	3	3	2	0	43	73	2	2	1	128.71	103.54	74	52	18.4	2	4	61	45.79	3	0	0	0	0	0	1	2
26	2	2	219	366	263	58	1	1	0	1	55	44	0	0	0	99.29	106.85	107	53	22.3	0	4	72	31.35	3	0	0	1	0	0	0	1
27	1	1	255	450	336	45	1	2	0	0	48	59	0	0	0	126.52	116.23	115	58	16.9	0	0	71	37.46	0	0	0	1	0	0	0	1
28	2	1	231	476	381	50	1	4	4	0	67	70	0	0	0	91.79	87.05	105	73	25.9	0	0	73	31.16	0	0	0	1	0	0	0	1
29	2	5	438	624	406	20	2	2	0	0	61	110	2	2	1	125.32	62.23	95	49	18.7	2	2	73	37.44	5	0	0	0	0	0	1	2
30	2	1	254	395	297	59	1	0	0	0	72	73	0	0	0	78.99	77.68	99	65	25.4	0	2	72	35.62	0	0	0	1	0	0	0	1
31	1	3	311	550	410	52	3	2	2	0	86	74	0	0	0	89.09	100.82	99	63	19.4	0	4	71	38.39	2	0	0	0	0	0	0	1
32	2	5	359	581	444	26	3	2	4	0	45	49	1	1	1	132.8	129.13	119	85	26.8	0	4	54	46.11	2	0	0	0	0	0	0	1
33	1	3	333	552	422	55	4	6	3	2	90	100	1	1	1	82.56	72.69		81	22.2	2	6	15	42.63	3	1	0	0	0	0	1	3
34	1	1	313	496	345	45	2	1	0	0	65	74	0	0	0	111.7	105.9	120	60	19.6	0	6	72	38.16	5	0	1	0	0	0	0	1
35	2	1	304	727	583	57	1	0	2	0	57	59	1	1	1	98.82	97.7	118	47	17.7	0	0	57	37.24	3	0	0	0	0	0	0	1
36	1	2	311	685	568	46	1	2	3	0	63	78	1	1	1	112.35	102.91	86	72	25.5	0	0	71	31.2	3	0	0	0	0	0	0	1
37	1	1	424	704	495	60	4	0	0	0	140	191	1	1	1	46.72	32.1	200	65	22	2	0	71	40.99	4	0	1	0	1	0	1	3
38	1	3	355	451	305	60	3	5	0	0	73	143	2	2	1	95.84	45.54	155	65	23.3	1	3	71	37.33	3	0	0	0	1	0	1	2
39	1	6	433	692	547	62	4	6	4	1	137	103	0	0	0	47.3	66.77	104	66	23.4	2	8	38	49.84	2	0	0	1	0	0	1	3
40	2	30	372	714	526	24	2	25	2	11	40	177	2	3	1	140	34.04	236	49.5	16.5	0	2	70	39.54	4	0	1	0	1	0	1	3
41	2	1	275	572	438	56	1	0	0	0	42	37	1	2	1	110.03	114.72	96	69	25.3	0	0	70	32.83	0	0	0	1	0	0	0	1
42	2	1	434	720	489	32	2	0	2	0	40	56	1	2	1	132.35	118.48	292	58	21.3	0	0	71	37.73	7	0	1	0	0	0	0	1
43	1	1	236	497	397	58	1	2	2	0	84	90	0	0	0	87.87	80.84	157	77	24.3	0	0	67	32.06	0	0	0	1	0	0	0	2
44	2	13	407	678	514	58	3	2	16	2	48	148	2	3	1	103.83	33.29	128	56	23	0	0	35	54.93	4	1	1	0	1	0	0	3
45	1	3	321	502	345	58	3	0	2	0	86	74	0	0	0	85.41	96.66	115	69	20.6	0	0	70	40.46	2	0	0	0	0	0	0	1
46	2	1	323	546	399	59	3	0	0	0	66	71	0	0	0	87.75	80.33	98	71	26.7	0	0	69	34.62	0	0	0	0	0	0	0	1
47	1	1	241	540	417	61	3	2	0	0	57	127	2	2	1	105.36	52.2	160	72	24.1	0	3	70	46.28	0	0	1	0	0	0	0	2
48	2	1	318	587	412	38	2	2	0	0	42	77	2	1	1	124.86	84.4	84	45	18	0	0	70	33.41	3	0	1	0	0	0	0	1
49	1	1	279	497	365	59	3	1	0	0	72	80	1	2	1	97.07	92.56	100	71	25.2	0	2	70	36.29	0	0	0	0	0	0	0	1
50	1	2	300	589	469	52	1	0	0	0	57	51	1	1	1	112.24	117.49	109	87	24.1	0	0	70	33.39	2	0	0	0	0	0	0	2
51	1	3	264	437	331	54	1	0	3	0	75	77	0	0	0	98.87	97.8	127	79	27.3	0	3	69	32.17	3	0	0	1	0	0	0	2
52	1	1	293	625	499	64	3	0	4	0	86	76	0	0	0	81.89	91.66	89	88	27.8	0	2	37	34.07	0	1	0	0	0	0	0	2
53	2	64	391	592	423	43	3	29	17	4	70	49	1	1	1	91.44	114.59	84	55	19	2	3	2	90.88	4	1	0	0	1	1	1	2
54	1	2	417	619	437	29	5	3	2	0	65	44	1	1	1	124.99	146.73	92	59	19.9	0	6	68	46.18	6	0	1	0	1	0	0	1
55	2	2	260	497	390	52	1	2	0	0	69	49	1	1	1	87.35	107.57	161	62	22.8	0	0	66	32.25	0	0	0	1	0	0	0	1
56	2	1	239	555	468	58	1	0	2	0	41	55	0	0	0	109.36	99.29	80	60	23.7	0	4	68	40.54	2	0	0	1	0	0	0	1
57	2	2	285	560	427	27	2	2	0	0	57	50	0	0	0	122	127.37	86	40	15.6	0	5	68	36.52	0	0	0	0	0	0	0	1
58	1	2	229	362	253	57	3	0	0	1	94	170	2	2	1	77.24	37.74	157	90	27.2	0	4	4	34.54	0	1	0	0	0	0	0	3
59	2	20	362	416	272	57	3	8	3	0		118	2	2	1		44.08	198	77	27.6	3	8	4	44.29	9	1	0	0	1	0	1	3
60	1	2	303	660	532	60	1	0	2	0	79	89	1	1	1	92.78	80.8	149	76	23.7	0	4	67	34.75	3	0	0	1	0	0	0	2
61	1	1	226	409	317	39	2	2	3	0	50	78	2	2	1	129.77	108.1	180	64	23.5	0	2	63	38.67	2	0	1	0	0	0	0	1
62	2	7	297	469	331	53	4	2	2	0	53	67	1	1	1	104.1	89.88	99	73	26.2	0	0	67	34.24	0	0	0	0	0	0	0	1
63	2	7	364	428	288	57	3	6	0	0	61	113	2	1	1	96.64	46.45	154	59	24.9	2	2	10	44.79	2	1	1	0	0	0	1	2
64	1	1	248	499	379	47	1	0	2	0	85	95	2	2	1	93.59	81.81	129	88	26.9	0	0	67	31.67	0	0	0	0	0	0	0	2
65	1	3	418	560	367	48	1	5	3	0	105	112	1	1	1	71.98	66.58	109	65	20.5	0	6	50	38.94	7	1	1	0	0	0	0	2
66	2	1	284	486	351	40	2	0	0	0	49	60	2	3	1	117.03	109.49	108	59	21.7	0	2	67	36.3	3	0	1	0	0	0	0	1
67	1	3	281	557	417	62	3	0	0	0	73	103	2	2	1	94.51	66.77	72	74	24.7	0	0	7	43.38	0	1	0	0	0	0	0	2
68	1	1	240	541	427	56	7	2	0	0	95	67	0	0	0	76.8	102.11	101	70	23.7	0	4	67	33.81	0	0	0	1	0	0	0	1
69	2	1	351	462	322	55	2	2	0	0	28	30	1	2	1	126.62	123.78	163	70	22.1	0	2	67	38.1	4	0	0	0	0	0	0	1
70	1	2	249	432	322	32	2	2	2	0	57	94	2	3	1	129.17	92.07	173	63	19.9	0	6	67	32.64	0	0	0	0	0	0	0	1
71	2	5	305	490	348	61	3	3	2	0	62	116	2	1	1	93.32	43.76	207	68	27.2	0	0	66	64.12	1	0	0	0	0	0	0	2
72	2	7	372	558	466	55	4	8	0	4	56	43	0	0	0	100.8	109.95	102	57	20	2	4	66	52.17	2	0	0	0	0	0	1	2
73	1	3	276	385	246	62	3	2	0	0	58	64	1	2	1	103.88	99.76	208	92	28.4	0	0	66	33.27	0	0	0	1	0	0	0	2
74	2	1	335	532	360	45	3	2	0	0	54	46	0	0	0	109.44	115.37	86	59	19.5	0	4	66	40.68	2	0	0	1	0	0	0	1
75	2	1	240	575	462	57	1	2	2	0	38	33	1	2	1	112.92	118.29	93	49	18.9	0	0	66	34.9	0	0	0	0	0	0	0	1
76	2	23	324	636	515	21	2	13	23	2	38	128	2	3	1	145.41	51.45	79	52	17.8	0	0	66	33.84	4	0	1	0	1	0	0	2
77	2	11	463	609	484	35	2	4	4	0	37	108	2	3	1	132.95	57.26	142	44	18.3	2	1	66	43.05	6	0	1	0	0	0	1	2
78	1	2	288	411	275	47	3	2	2	0	82	74	0	0	0	97.74	104.42	98	77	24.9	0	0	67	32.07	0	0	0	0	0	0	0	2
79	1	8	372	408	319	55	3	6	4	0	89	55	0	0	0	83.69	111.52	123	89	26	1	0	66	49.77	4	0	0	0	0	0	1	2
80	1	1	370	679	547	57	3	1	0	0	60	60	0	0	0	106.1	106.1	82	82	27.7	0	3	65	35.72	0	0	0	1	0	0	0	1
81	1	1	265	449	337	33	8	0	0	0	71	56	0	0	0	117.19	129.2	78	83	23	2	3	66	37.17	4	0	0	0	0	0	1	2
82	2	2	215	351	252	59	1	2	2	1	63	62	0	0	0	92.82	94.64	169	68	24.4	0	4	66	32.34	2	0	0	1	0	0	0	2
83	1	4	306	436	274	42	2	2	0	0	62	87	1	1	1	116.31	94.24	132	70	21.6	0	0	65	32.06	3	0	1	0	0	0	0	1
84	2	76	389	466	306	41	2	47	11	17	46	106	2	3	1	118.66	56.15	39	51	17.4	2	6	2	36.78	8	1	1	0	0	0	0	3
85	1	2	337		328	59	4	0	0	0	53	68	1	1	1	110.1	99.38	76	92	27.2	2	4	65	41.51	2	0	1	1	0	0	1	3
86	2	4	311		719	52	3	0	2	0	49	58	2	3	1	107.57	101.77	77	68	26.6	0	2	65	39.42	2	0	0	0	0	0	0	1
87	2	23	348	664		48	8	31	15	12	55	126	1	2	1	106.51	43.38	116	68	27.2	0	2	65	62.21	1	0	0	0	0	0	1	3
88	1	1	367	528	374	27	5	2	0	1	85	86	2	2	1	107.7	106.19	145	64	18.9	0	6	63	45.43	2	0	0	0	0	0	0	2
89	1	6	264	583	449	59	3	2	0	0	78	93	0	0	0	93.93	77.16	167	87	25.1			65	34.75	0	0			0	0	0	2
90	1	1	342	470	317	26	2	1	1	0	51	44	1	1	1	141.03	149.85	75	60	19.4	0	4	45	35.07	0	1	0	0	0	0	0	1
91	2	4	302	656	538	48	2	1	2	1	47	105	2	3	1	112.17	54.08	205	53	18.6	0	0	64	37.32	2	0	1	0	0	0	0	2
92	2	5	273	499	366	50	7	0	0	0	54	81	0	0	0	105.66	72.97	106	57	20.7	0	4	35	33.47	0	1	0	1	0	0	0	1
93	1	1	292	475	331	59	3	0	3	0	80	81	0	0	0	92.56	91.18	220	59	21.9	0	4	64	42.72	0	0	0	0	0	0	0	1
94	2	2	343	688	544	33	8	2	2	0	54	36	1	2	1	119.06	136.06	376	46	15.9	2	2	64	54.67	2	0	0	0	0	0	0	1
95	1	1	369	547	364	21	2	2	0	0	55	64	2	3	1	141.61	133.06	107	52	17	2	3	29	36.29	3	1	1	0	0	0	0	1
96	1	4	323	500	333	29	8	0	0	0	69	52	0	0	0	121.96	136.99	61	80	21.9	0	4	51	33.14	0	1	0	0	0	0	0	1
97	2	3	274	577	448	49	1	2	0	0	48	51	2	2	1	110.61	108.43	87	54	17.8	0	2	64	34.24	1	0	0	1	0	0	0	1
98	2	35	352	555	375	39	4	22	17	8	96	77	1	1	1	64.2	83.81	144	53	19.5	2	7	64	55.82	6	0	0	0	1	0	0	2
99	1	2	295	452		59	3	2	0	0	103	71	0	0	0	68.19	97.63	167	87	25.1	0	3	64	31.49	3	0	0	1	0	0	0	2
100	2	1	343	510	401	33	2	1	1	0	45	57	2	1	1	126.43	116.97	207	53	16.5	0	0	62	35.88	0	0	0	0	0	0	0	1
101	2	1	218	604	499	52	1	0	2	0	39	63	1	2	1	115.96	97.5	90	43	16.8	0	0	63	34.98	2	0	0	1	0	0	0	1
102	1	2	349		548	64	3	0	0	0	87	73	1	1	1	80.75	93.19	138	86	26.5	0	0	63	42.1	0	0	0	0	0	0	0	2
103	2	2	227	572	466	51	1	0	2	0	83	86	0	0	0	70.36	67.4	122	62	23.6	0	0	63	32.39	2	0	0	1	0	0	0	1
104	2	1	174	726	645	48	1	0	0	0	45	38	0	0	0	113.78	120.29	97	70	25.1	0	0	63	31.53	0	0	0	1	0	0	0	1
105	2	3	309	754	606	20	2	1	0	0	34	28	1	1	1	151.89	161.91	70	37.5	16	0	4	64	37.84	3	0	1	0	0	0	0	1
106	2	2	261	506	388	46	3	2	0	0	72	65	0	0	0	86.54	97.93	92	77	26.3	0	4	63	40.94	0	0	0	0	0	0	0	1
107	1	7	278	340	206	55	3	2	0	2	76	126	2	2	1	97.64	54.97	147	68	24.1	0	2	63	68.47	2	0	1	1	1	0	0	3
108	2	2	232	470	361	54	1	2	0	0	47	61	1	2	1	107.54	98.7	105	64	24.7	0	4	62	32.91	1	0	0	1	0	0	0	1
109	2	2	306	636	500	32	8	3	0	2	58	51	0	0	0	117.12	122.18	120	48	19.2	0	4	63	34.19	2	0	0	0	0	0	0	1
110	1	3	424	629	537	45	4	2	0	0	84	66	0	0	0	96.28	111	99	80	24.7	0	3	62	36.25	2	0	0	0	0	0	0	2
111	1	1	322	700	564	64	1	0	0	1	76	95	2	2	1	91.66	72.6	174	75	21.4	0	8	62	31.17	4	0	0	1	0	0	0	3
112	2	1	317		288	47	3	0	0	0	48	45	0	0	0	112.18	114.58	111	72	24.9	0	4	62	42.2	4	0	1	0	0	0	0	1
113	1	1	247	523	407	55	1	0	0	0	64	102	2	2	1	104.79	70.97	105	72	23.8	0	0	3	32.3	0	1	0	1	0	0	0	2
114	2	1	349	739	612	57	2	3	0	0	43	414	2	3	1	108.42	9.67	144	50	20	0	2	10	33.82	3	1	0	0	0	0	0	3
115	1	1	319	601	533	64	1	2	2	0	60	60	0	0	0	101.01	101.01	134	67	21.9	2	4	62	34.62	3	0	0	1	0	0	1	2
116	1	1	286	543	413	64	3	0	2	0	73	82	1	1	1	93.19	86.74	98	81	27.1	0	0	62	37.49	0	0	0	0	0	0	0	2
117	1	1	256	717	610	59	6	0	1	0	74	61	0	0	0	95.98	103.91	124	81	27.1	0	0	61	37.38	0	0	0	1	0	0	0	1
118	2	1	347	496	327	52	6	2	0	0	67	69	0	0	0	90.51	87.35	110	50	17.9	2	2	62	43.17	2	0	0	0	0	0	0	1
119	1	2	277		613	61	3	2	0	0	68	85	0	0	0	97.99	84.82	306	83	27.1	0	0	62	38.67	0	0	1	0	0	0	0	2
120	2	1	245	768	658	55	1	0	2	0	62	42	1	1	1	97.33	110.81	166	55	19.5	0	0	61	32.86	0	0	0	1	0	0	0	1
121	2	1	238	319	171	58	1	0	0	0	42	51	0	0	0	108.5	101.78	86	67	24.6	0	0	62	32.55	0	0	0	1	0	0	0	1
122	2	4	307	490	369	51	8	4	0	1	59	48	1	2	1	101.91	109.07	96	49	16.2	0	4	60	33.96	2	0	0	1	0	0	0	1
123	1	3	254	353	242	63	3	2	0	0	112	119	0	0	0	59.92	55.68	145	77	26	0	2	30	39.49	0	1	0	0	0	0	0	2
124	1	3	309	423	301	37	2	3	2	2	44	44	0	0	0	138.71	138.71	86	65	18.6	0	6	61	35.15	4	0	0	0	0	0	0	2
125	2	3	352	629	487	50	3	2	0	2	70	172	2	2	1	87.05	29.36	108	78	29	2	4	47	54.9	4	1	0	1	0	0	1	3
126	2	1	296	393	249	44	3	2	0	0	51	74	1	1	1	112.3	84.9	134	50	19.5	0	0	60	40.34	0	0	0	0	0	0	0	1
127	2	3	450	778	618	27	2	14	6	2	30	54	2	2	1	150.69	124.19	108	50	18.4	1	11	69	32.27	11	0	0	0	0	1	1	1
128	2	3	278	325	238	39	2	4	2	0	55	74	2	2	1	113.46	87.94	125	52	19.8	0	0	60	32.91	3	0	0	0	0	0	0	1
129	2	38	375	732	545	46	4	7	2	2	56	47	0	0	0	107.38	113.75	164	46	16.9	0	4	60	39.03	6	0	0	0	0	0	0	1
130	2	23	312	659	509	60	8	6	0	0	74	50	0	0	0	75.88	101.02	124	51	19.7	0	4	41	36.16	0	0	0	0	1	0	0	1
131	1	5	381	443	305	60	8	3	2	0	92	77	0	0	0	77.62	93.77	83	83	24	2	5	29	32.17	2	1	0	1	1	0	1	2
132	2	2	477	652	437	45	8	5	2	4	30	27	1	1	1	132.79	137.47	88	47	19.8	0	6	58	36.76	6	0	0	1	0	0	0	1
133	1	2	249		321	50	8	4	4	2	97	120	0	0	0	78.11	60.39	151	69	23.3	0	4	58	45.17	2	0	0	0	0	0	0	3
134	1	1	272	562	442	47	3	0	2	0	66	64	0	0	0	109.45	110.84	89	73	25.6	0	0	58	37.88	2	0	0	0	0	0	0	1
135	1	1	298	657	503	46	8	1	0	1	74	57	1	1	1	105.16	117.07	128	66	19.1	0	4	58	43.49	1	0	0	0	0	0	0	2
136	1	1	368	471	376	43	7	2	2	0	62	74	0	0	0	115.5	107.4	96	59	18.4	0	10	58	35.28	4	0	0	0	0	0	0	1
137	1	4	262	481	354	62	1	2	0	0	60	92	0	0	0	102.44	76.54	134	83	24.8	0	0	26		0	1	0	1	0	0	0	2
138	1	3	434	694	501	48	5	0	2	0	81	107	2	2	1	98.51	70.36	166	63	20.6	2	5	76	92.58	9	0	0	0	0	1	1	2
139	1	2	419	585	475	62	3	1	4	0	53	54	0	0	0	107.8	106.97	86	84	25.4	0	3	22	67.63	3	1	1	1	0	0	1	1
140	1	1	315	461	316	59	1	0	0	0	77	67	0	0	0	94.43	99.98	142	73	21.3	1	6	76	33.15	4	0	0	1	0	0	0	1
141	1	38	484	586	376	61	3	15	25	5	75	105	1	2	1	94.12	65.7	116	85	26.5	2	9	76	40.23	11	0	0	1	0	0	1	3
142	2	2	237	391	302	46	1	3	0	0	47	46	0	0	0	113.75	114.56	148	53	20.7	0	0	76	32.14	0	0	0	1	0	0	0	1
143	1	1	328	643	485	43	2	2	2	0	47	72	1	1	1	129.43	108.62	101	54	19.8	0	10	76	34.67	7	0	0	0	0	0	0	1
144	2	2	156	269	203	51	7	0	0	0	53	53	0	0	0	105.57	105.57	88	64	22.7	0	0	76	31.02	0	0	0	1	0	0	0	1
145	1	1	287	591	467	20	2	2	0	0	62	80	1	2	1	135.75	121.73	115	43	17	0	4	76	36.45	0	0	0	0	0	0	0	1
146	1	2	247	308	220	61	3	0	2	0	62	73	0	0	0	101.78	95.17	89	70	22.6	2	3	75	71.21	1	0	0	0	0	0	1	2
147	1	1	275	518	393	43	2	2	2	0	96	143	2	1	1	83.08	51.32	242	60	20.5	0	4	75	32.24	0	0	0	0	0	0	0	2
148	2	1	273	405	319	45	3	0	0	0	35	95	2	2	1	126.22	62.33	98	77.5	27.1	1	2	75	43.32	3	0	0	0	1	0	1	2
149	1	177	419	544	419	65	3	30	7	3	67	175	2	2	1	95.86	34.45	161	82	28.4	2	6	8	35.4	11	1	1	1	0	0	1	3
150	2	107	311	563	431	47	6	37	16	1	72	46	2	3	1	85.93	113.76	48	92	31.1	2	5	14	45.31	8	1	0	1	0	1	1	3
151	2	2	454	589	376	45	4	11	7	3	54		2	1	1	109.44		92	75	26.6	0	8	0	43.97	5	1	0	0	0	0	0
152	2	10	393	722	572	44	6	4	4	5	82	76	0	0	0	74.99	82.21	95	70	24.8	1	4	75	41.53	2	0	0	0	1	0	1	2
153	1	1	272	310	402	57	1	2	0	0	63	102	2	1	1	104	69.98	188	72	24.3	0	3	75	32.56	0	0	0	0	0	0	0	2
154	1	5	332	544	400	36	8	4	5	0	72	118	2	3	1	114.09	68	214	81	24.5	0	6	72	31.69	3	0	0	0	1	0	0	2
155	2	1	188	324	238	49	7	2	0	0	52	72	0	0	0	107.74	84.73	106	55	18.4	0	2	72	32.66	0	0	0	1	0	0	0	1
156	2	2	306	321	216	59	1	0	0	0	64	70	1	1	1	91.07	81.72	106	63.5	22.5	0	0	71	31.93	0	0	0	1	0	0	0	1
157	2	56	504	825	628	35	5	26	18	8	88	101	2	3	1	73.35	62.09	75	47	18.4	4	16	1	88.06	21	1	1	0	1	0	1	3
158	2	2	362	526		58	3	0	0	0	50	60	0	0	0	102.45	96.48	108	78	26.1	0	4	50	35.51	2	0	0	1	0	0	0	1
159	1	1	482	707	488	35	4	0	0	0	39	58	1	1	1	147.82	125.57	241	90	23.4	2	11	45	37.01	10	1	0	0	0	0	1	2
160	1	3	328	482	321	46	3	0	1	0	40	43	1	1	1	135.41	131.45	93	55	17	0	3	68	56.71	8	0	0	0	0	0	0	1
161	2	1	358	619	515	49	3	2	3	3	28	62	2	2	1	132.07	101.52	131	72	26.8	3	6	67	95.18	12	0	0	0	0	1	1	3
162	2	4	432	659	521	38	2	5	0	2	88	106	0	0	0	71.82	57.35	158	61	23	2	10	74	89.59	8	0	0	0	0	1	1	3
163	1	15	278	414	300	52	3	8	5	0	64	118	2	2	1	107.02	60.77	110	72	26.8	2	0	67	93.61	1	0	0	1	0	0	0	3
164	2	1	295	653	535	57	3	2	0	0	68	51	0	0	0	85.83	102.5	208	47	16.7	0	4	65	40.16	2	0	0	0	0	0	0	1
165	1	1	333	634	516	52	3	3	4	0	68	161	2	2	1	104.39	41.74	115	86	27.8	0	0	43	43.88	0	0	0	1	0	0	0	3
166	2	3	291	718	585	40	3	2	0	1	49	50	1	1	1	117.03	116.26	82	61	22.7	0	4	25	48.52	3	1	0	0	0	0	0	2
167	1	2	302	563	417	50	3	0	0	0	52	74	2	2	1	118.2	102.25	158	107	28.4	0	4	63	40.1	0	0	0	0	0	0	0	2
168	1	1	357	458	318	27	2	4	0	0	116	116	2	2	1	73.95	73.95	294	56	18.9	0	0	42	34.44	0	0	1	0	0	0	0	1
169	1	2	272	578	448	52	3	0	0	0	91	56	0	0	0	83.2	113.06	165	89	29.4	0	4	62	44.94	0	0	0	1	0	0	0	2
170	2	9	270	441	348	36	6	8	2	5	64	54	1	2	1	107.04	116.58	88	76	26.6	1	2	62	32.22	0	0	0	0	0	0	1	2
171	2	1	296	490	348	42	3	2	0	0	57	50	1	1	1	109.8	114.64	109	59	20.2	0	3	63	42.66	1	0	0	0	0	0	0	1
172	2	3	412		442	45	5	2	0	0	65	111	2	2	1	98.62	51.64	174	49	19.9	2	6	62	38.68	6	0	1	0	0	0	0	2
173	1	20	436	723	559	50	1	10	4	0	116	188	2	2	1	62.92	35.1	437	68	22.7	2	4	62	38.69	2	0	0	0	0	0	0	3
174	2	1	211	392	313	48	1	2	0	0	58	66	0	0	0	104.67	94.8	97	50	18.4	0	4	61			0	0	1	0			1
175	1	1	236			30	2	2	0	0	54	56	0	0	0	133.94	131.95	104	56	19.4	0	4	60	35.86	3	0	1	0	0	0	0	1
176	1	2	228	418		45	3	2	0	0	66	82	1	2	1	111	99.12	126	65	19.8	0	4	60	37.13	0	0	0	1	0	0	0	1
177	2	1	212	336	258	59	1	0	3	0	50	114	1	1	1	101.73	45.32	123	49	17.4	0	0	60	34.28	2	0	0	1	0	0	0	1
178	2	2	258	449	333	50	8	1	0	1	45	48	1	1	1	112.19	109.84	90	65	22.8	0	0	59	38.92	0	0	0	1	0	0	0	2
179	1	2	262	460	354	59	1	0	0	0	70	57	1	1	1	98.2	106.85	86	75	25.6	0	0	59	30.42	0	0	0	1	0	0	0	1
180	2	1	289	407	251	36	1	0	0	0	49	74	2	2	1	120.37	89.81	106	72	24.9	0	0	59	35.64	0	0	0	1	0	0	0	1
181	2	1	337	682	520	19	2	1	0	0	30	32	2	3	1	159.4	156.05	66	42	17.5	0	0	59	35.48	2	0	1	0	0	0	1	1
182	1	2	247	419	311	22	2	2	4	0	58	49	0	0	0	137.58	147.45	68	57	17.4	0	0	11	35.6	2	1	0	0	0	0	0	1
183	2	1	216	510	414	50	7	1	2	0	65	90	0	0	0	95.21	64.24	73	61	21.1	0	0	19	31.45	0	1	0	0	0	0	0	1
184	1	5	349	554	386	31	5	4	2	4	84	138	2	1	1	106.23	58.29	133	50	19.3	0	4	21	35.3	6	1	1	0	0	0	0	2
185	2	1	292	539	448	53	1	6	7	2	49	42	0	0	0	106.82	112.38	122	45	15.9	1	6	58	34.51	6	0	0	1	0	0	0	1

## Sheet: variable description
Variable name	description
transplantation_diagnosis	(1= COPD/ emphysema; 2= cystic fibrosis; 3= idiopathic fibrosis; 4= Sarkoidosis, 5= BOS after lung transplantation, 6= pulmonary hypertension; 7= Alpha-1 antitrypsin deficiency; 8= other)
sex	1= male; 2= female
ADQI-AKI	0= no AKI; 1= transient AKI; 2= persistent AKI
KDIGO_AKI_Stages	0= no AKI; 1= KDIGO AKI stage 1; 2= KDIGO-AKI stage 2; 3= KDIGO-AKI stage 3
death	0= no; 1= yes
diabetes_mellitus	0= no; 1= yes
nicotin_histoy	0= no; 1= yes
ECMO_preopertive	0= no; 1= yes
ECMO_intraoperative	0= no; 1= yes
Risk_groups	1= low; 2=moderate; 3= high
AKI	0= no; 1= yes
